# Supplementary material for: Lactiplantibacillus plantarum P470 Isolated from Fermented Chinese Chives Has the Potential to Improve In Vitro the Intestinal Microbiota and Biological Activity in Feces of Coronary Heart Disease (CHD) Patients
Source: Nutrients. 2024 Sep 2;16(17):2945. doi: 10.3390/nu16172945 (PMC11397641; doi:10.3390/nu16172945)
Supplement: Supplementary file 1 [file nutrients-16-02945-s001.zip]

Archive with 1 entries (1 files):
- nutrients-3151302-supplementary.pdf
